# Supplementary material for: Phylogeny, Virulence, and Antimicrobial Resistance Gene Profiles of Enterococcus faecium Isolated from Australian Feedlot Cattle and Their Significance to Public and Environmental Health
Source: Antibiotics (Basel). 2023 Jun 28;12(7):1122. doi: 10.3390/antibiotics12071122 (PMC10376260; doi:10.3390/antibiotics12071122)
Supplement: Supplementary file 1 [file antibiotics-12-01122-s001.zip]

Archive with 1 entries (1 files):
- antibiotics-2468424-supplementary.pdf
